# Supplementary material for: Induced Resistance Combined with RNA Interference Attenuates the Counteradaptation of the Western Flower Thrips
Source: Int J Mol Sci. 2022 Sep 17;23(18):10886. doi: 10.3390/ijms231810886 (PMC9500759; doi:10.3390/ijms231810886)
Supplement: Supplementary file 1 [file ijms-23-10886-s001.zip › ijms-1926131-supplementary/Table S1-R2 Q2-POS.xlsx]

## Sheet: Sheet 1
Type
